# Supplementary material for: Landscape complexity and agricultural pressure at the habitat-level scale determine impact of insecticide use on future generation of non-target arthropods (ground beetle Poecilus cupreus)
Source: Ecotoxicology. 2026 Jan 3;35(2):22. doi: 10.1007/s10646-025-02995-5 (PMC12764627; doi:10.1007/s10646-025-02995-5)
Supplement: Supplementary file 2 — Supplementary Material 2 [file 10646_2025_2995_MOESM2_ESM.xlsx]

## Sheet: title
ECOTOXICOLOGY JOURNAL - SUPPLEMENTARY MATERIAL FOR:
Landscape complexity and agricultural pressure at the habitat-level scale determine impact of insecticide use on future generation of non-target arthropods (ground beetle Poecilus cupreus)
Grzegorz Sowa a *, Elżbieta Ziółkowska a, Zuzanna M. Filipiak a *
a Institute of Environmental Sciences, Jagiellonian University, Gronostajowa 7, 30-387 Krakow, Poland
*Corresponding authors:
Zuzanna M. Filipiak
Email: zuzanna.filipiak@uj.edu.pl
Phone: (+48)126646878
Fax: (+48)126646912
Grzegorz Sowa
Email: grzegorz.sowa@uj.edu.pl
Phone: (+48)126645133
Fax: (+48)126646912

## Sheet: metadata_AChE
column name	description
number	consecutive number
beetle_ID	beetle ID
sub_group_number	number of beetle within group/treatment/pulse
landscape	landscape complexity, either low complexity or high complexity
habitat	habitat agricultural pressure, either low pressure or high pressure
group	groups in which beetles were cultured in laboratory for 2 consecutive generations. LC_HP - low complexity, high pressure; LC_LP - low complexity, low pressure; HC_HP - high complexity, high pressure; HC_LP - high complexity, low pressure
treatment	exposure treatment; beetles were exposed either to Mospilan or Sherpa, or not exposed (Control)
analysis_date	the day on which acetylcholinesterase (AChE) activity and protein in the beetle were measured
AChE_activity	acetylcholinesterase (AChE) activity expresed in nanomoles of acetylcholine hydrolysed per minute per mg protein (nmoles min-1 mg-1 protein)
protein_content	protein content in beetles was expressed as mg g-1 beetle (fresh weight)

## Sheet: data_AChE
number	beetle_ID	sub_group_number	landscape	habitat	group	treatment	analysis_date	AChE_activity	protein_content
1	280	1	high complexity	high pressure	HC_HP	Control	2020-12-05	18.5874	41.587
10	281	2	high complexity	high pressure	HC_HP	Control	2020-12-05	17.221	46.371
18	282	3	high complexity	high pressure	HC_HP	Control	2020-12-05	10.7737	58.5454
27	283	4	high complexity	high pressure	HC_HP	Control	2020-12-05	17.1449	56.5892
31	284	5	high complexity	high pressure	HC_HP	Control	2020-12-05	20.0248	43.8718
38	285	6	high complexity	high pressure	HC_HP	Control	2020-12-05	20.4955	42.5082
44	286	7	high complexity	high pressure	HC_HP	Control	2020-12-05	13.6981	57.1772
53	287	8	high complexity	high pressure	HC_HP	Control	2020-12-05	20.314	39.0529
62	288	9	high complexity	high pressure	HC_HP	Control	2020-12-05	12.8146	37.6279
68	289	10	high complexity	high pressure	HC_HP	Control	2020-12-05	21.6853	40.3813
77	290	11	high complexity	high pressure	HC_HP	Control	2020-12-05	21.7731	42.2227
84	291	12	high complexity	high pressure	HC_HP	Control	2020-12-05	14.9968	43.6685
90	292	13	high complexity	high pressure	HC_HP	Control	2020-12-05	21.8955	52.5645
97	293	14	high complexity	high pressure	HC_HP	Control	2020-12-05	27.4476	47.1152
103	294	15	high complexity	high pressure	HC_HP	Control	2020-12-05	13.7018	46.454
110	295	16	high complexity	high pressure	HC_HP	Control	2021-02-10	13.6049	48.4228
116	296	17	high complexity	high pressure	HC_HP	Control	2021-02-10	18.1148	29.1266
121	297	18	high complexity	high pressure	HC_HP	Control	2021-02-10	18.6688	43.0193
125	298	19	high complexity	high pressure	HC_HP	Control	2021-02-10	14.752	39.6608
129	299	20	high complexity	high pressure	HC_HP	Control	2021-02-10	16.0388	42.5114
131	300	21	high complexity	high pressure	HC_HP	Control	2021-02-10	31.1826	39.933
134	301	22	high complexity	high pressure	HC_HP	Control	2021-02-10	13.6958	34.9427
136	302	23	high complexity	high pressure	HC_HP	Control	2021-02-10	10.3802	43.4422
140	303	24	high complexity	high pressure	HC_HP	Control	2021-02-10	15.5271	47.0485
144	304	25	high complexity	high pressure	HC_HP	Control	2021-02-10	12.4651	36.905
151	306	27	high complexity	high pressure	HC_HP	Control	2021-02-10	18.741	39.0504
153	307	28	high complexity	high pressure	HC_HP	Control	2021-02-10	15.2991	42.4789
156	308	29	high complexity	high pressure	HC_HP	Control	2021-02-10	13.9537	41.7023
158	309	30	high complexity	high pressure	HC_HP	Control	2021-02-10	17.0589	33.8253
5	220	1	high complexity	high pressure	HC_HP	Mospilan	2021-01-30	25.6169	43.1445
34	224	5	high complexity	high pressure	HC_HP	Mospilan	2021-01-30	27.6791	40.0903
41	225	6	high complexity	high pressure	HC_HP	Mospilan	2021-01-30	24.93	46.7537
48	231	12	high complexity	high pressure	HC_HP	Mospilan	2021-01-30	26.2572	40.2246
72	229	10	high complexity	high pressure	HC_HP	Mospilan	2021-01-30	20.7745	48.0282
114	235	16	high complexity	high pressure	HC_HP	Mospilan	2021-01-30	18.2069	49.7075
124	237	18	high complexity	high pressure	HC_HP	Mospilan	2021-01-30	25.3173	46.1455
138	242	23	high complexity	high pressure	HC_HP	Mospilan	2021-02-03	13.6054	45.6666
142	243	24	high complexity	high pressure	HC_HP	Mospilan	2021-02-03	21.4376	49.6132
7	265	16	high complexity	high pressure	HC_HP	Sherpa	2021-01-30	31.1624	33.6441
14	251	2	high complexity	high pressure	HC_HP	Sherpa	2021-01-30	17.3671	36.4455
24	252	3	high complexity	high pressure	HC_HP	Sherpa	2021-01-30	20.7314	35.6072
30	253	4	high complexity	high pressure	HC_HP	Sherpa	2021-01-30	16.0033	41.6698
36	254	5	high complexity	high pressure	HC_HP	Sherpa	2021-01-30	19.5707	34.7986
49	256	7	high complexity	high pressure	HC_HP	Sherpa	2021-01-30	16.6747	39.915
58	258	9	high complexity	high pressure	HC_HP	Sherpa	2021-01-30	18.0293	36.1651
73	268	19	high complexity	high pressure	HC_HP	Sherpa	2021-02-03	16.9065	45.2977
93	262	13	high complexity	high pressure	HC_HP	Sherpa	2021-02-03	16.4477	45.4728
107	264	15	high complexity	high pressure	HC_HP	Sherpa	2021-02-03	12.7318	53.7679
143	273	24	high complexity	high pressure	HC_HP	Sherpa	2020-12-12	3.55991	51.7688
146	274	25	high complexity	high pressure	HC_HP	Sherpa	2020-12-12	4.19357	48.7128
149	275	26	high complexity	high pressure	HC_HP	Sherpa	2020-12-12	3.82074	51.4465
152	276	27	high complexity	high pressure	HC_HP	Sherpa	2020-12-12	4.74809	41.8238
155	270	21	high complexity	high pressure	HC_HP	Sherpa	2020-12-12	2.47929	51.9277
160	279	30	high complexity	high pressure	HC_HP	Sherpa	2020-12-12	2.91044	55.6001
3	203	1	high complexity	low pressure	HC_LP	Control	2021-01-16	8.2082	46.1115
13	204	2	high complexity	low pressure	HC_LP	Control	2021-02-03	10.5672	41.6351
20	205	3	high complexity	low pressure	HC_LP	Control	2021-01-16	4.81734	40.1688
46	209	7	high complexity	low pressure	HC_LP	Control	2021-01-16	5.01233	43.2999
56	210	8	high complexity	low pressure	HC_LP	Control	2021-01-16	10.3231	48.3972
64	211	9	high complexity	low pressure	HC_LP	Control	2021-02-03	8.54197	36.7582
70	212	10	high complexity	low pressure	HC_LP	Control	2021-01-16	8.40431	45.7666
79	213	11	high complexity	low pressure	HC_LP	Control	2021-01-16	4.7616	47.7093
86	214	12	high complexity	low pressure	HC_LP	Control	2021-01-16	5.36061	56.5293
91	215	13	high complexity	low pressure	HC_LP	Control	2021-01-16	2.62724	38.8899
98	216	14	high complexity	low pressure	HC_LP	Control	2021-01-16	6.04757	41.9635
105	217	15	high complexity	low pressure	HC_LP	Control	2021-01-16	4.0515	38.4219
113	218	16	high complexity	low pressure	HC_LP	Control	2021-02-03	10.1277	41.4782
119	219	17	high complexity	low pressure	HC_LP	Control	2021-02-03	23.2005	35.2187
22	171	3	high complexity	low pressure	HC_LP	Mospilan	2021-01-09	30.4397	34.145
42	174	6	high complexity	low pressure	HC_LP	Mospilan	2021-01-09	23.9361	36.5574
57	176	8	high complexity	low pressure	HC_LP	Mospilan	2021-01-09	15.8248	36.5741
9	186	1	high complexity	low pressure	HC_LP	Sherpa	2021-01-09	21.7025	38.1495
16	187	2	high complexity	low pressure	HC_LP	Sherpa	2020-12-19	14.4559	50.6938
25	188	3	high complexity	low pressure	HC_LP	Sherpa	2020-12-19	19.9249	48.5926
52	192	7	high complexity	low pressure	HC_LP	Sherpa	2020-12-12	22.1684	49.4117
60	193	8	high complexity	low pressure	HC_LP	Sherpa	2021-01-09	31.164	28.7153
75	195	10	high complexity	low pressure	HC_LP	Sherpa	2021-01-09	21.7786	31.4192
83	196	11	high complexity	low pressure	HC_LP	Sherpa	2020-12-19	21.0617	37.7327
95	198	13	high complexity	low pressure	HC_LP	Sherpa	2020-12-19	19.944	40.726
101	199	14	high complexity	low pressure	HC_LP	Sherpa	2020-12-12	12.2549	52.8994
109	201	16	high complexity	low pressure	HC_LP	Sherpa	2020-12-19	21.5632	53.2922
115	202	17	high complexity	low pressure	HC_LP	Sherpa	2020-12-19	13.8655	46.1772
2	148	1	low complexity	high pressure	LC_HP	Control	2021-01-09	21.6842	40.3192
11	149	2	low complexity	high pressure	LC_HP	Control	2021-01-09	23.899	32.1055
19	150	3	low complexity	high pressure	LC_HP	Control	2021-01-09	21.1112	43.5336
26	151	4	low complexity	high pressure	LC_HP	Control	2021-01-09	14.3268	46.0781
32	152	5	low complexity	high pressure	LC_HP	Control	2021-01-09	22.0532	37.6332
39	153	6	low complexity	high pressure	LC_HP	Control	2021-01-09	22.8638	42.0918
45	154	7	low complexity	high pressure	LC_HP	Control	2021-01-09	17.6829	48.2095
54	155	8	low complexity	high pressure	LC_HP	Control	2021-01-09	22.057	37.4033
63	156	9	low complexity	high pressure	LC_HP	Control	2021-01-09	14.0433	34.6142
69	157	10	low complexity	high pressure	LC_HP	Control	2021-01-09	22.7869	39.3333
78	158	11	low complexity	high pressure	LC_HP	Control	2021-01-09	25.2639	34.5263
85	159	12	low complexity	high pressure	LC_HP	Control	2021-01-09	15.0919	36.4199
96	161	14	low complexity	high pressure	LC_HP	Control	2021-01-09	11.7932	41.0289
104	162	15	low complexity	high pressure	LC_HP	Control	2021-01-09	21.8301	50.6067
111	163	16	low complexity	high pressure	LC_HP	Control	2021-02-10	30.0611	30.9442
117	164	17	low complexity	high pressure	LC_HP	Control	2021-02-10	22.2486	39.9335
122	165	18	low complexity	high pressure	LC_HP	Control	2021-02-10	35.1692	26.6248
126	166	19	low complexity	high pressure	LC_HP	Control	2021-02-10	24.211	41.8873
128	167	20	low complexity	high pressure	LC_HP	Control	2021-02-10	14.1054	42.8644
130	168	21	low complexity	high pressure	LC_HP	Control	2021-02-10	24.0846	39.7855
6	127	1	low complexity	high pressure	LC_HP	Sherpa	2021-02-03	19.1927	35.1036
15	143	17	low complexity	high pressure	LC_HP	Sherpa	2021-02-03	20.8357	38.4721
23	129	3	low complexity	high pressure	LC_HP	Sherpa	2021-02-03	17.7728	36.9221
29	130	4	low complexity	high pressure	LC_HP	Sherpa	2021-02-03	15.8604	35.3026
35	131	5	low complexity	high pressure	LC_HP	Sherpa	2021-02-03	12.4871	40.0322
43	132	6	low complexity	high pressure	LC_HP	Sherpa	2021-02-03	21.5651	32.9196
50	133	7	low complexity	high pressure	LC_HP	Sherpa	2021-02-03	18.1468	35.6132
59	134	8	low complexity	high pressure	LC_HP	Sherpa	2021-02-03	20.1899	34.6997
66	135	9	low complexity	high pressure	LC_HP	Sherpa	2021-02-03	20.2774	37.0524
74	136	10	low complexity	high pressure	LC_HP	Sherpa	2021-02-03	24.3895	33.9424
81	137	11	low complexity	high pressure	LC_HP	Sherpa	2021-02-03	25.2349	31.5813
88	138	12	low complexity	high pressure	LC_HP	Sherpa	2021-02-03	17.065	41.1628
94	139	13	low complexity	high pressure	LC_HP	Sherpa	2021-01-16	16.7187	42.0078
100	140	14	low complexity	high pressure	LC_HP	Sherpa	2021-01-16	20.9619	47.9999
108	141	15	low complexity	high pressure	LC_HP	Sherpa	2021-01-16	16.2916	40.1824
4	71	1	low complexity	low pressure	LC_LP	Control	2020-12-05	8.99759	44.3807
12	72	2	low complexity	low pressure	LC_LP	Control	2020-12-05	7.38417	47.4618
21	73	3	low complexity	low pressure	LC_LP	Control	2020-12-05	5.5858	54.7009
28	74	4	low complexity	low pressure	LC_LP	Control	2020-12-05	3.75816	46.1224
33	75	5	low complexity	low pressure	LC_LP	Control	2020-12-05	9.89587	39.6173
40	76	6	low complexity	low pressure	LC_LP	Control	2020-12-05	9.98331	51.5699
47	77	7	low complexity	low pressure	LC_LP	Control	2020-12-05	7.74926	50.9418
55	78	8	low complexity	low pressure	LC_LP	Control	2020-12-05	9.52446	43.4038
65	79	9	low complexity	low pressure	LC_LP	Control	2020-12-05	17.4382	33.7467
71	80	10	low complexity	low pressure	LC_LP	Control	2020-12-05	33.9047	30.6456
80	81	11	low complexity	low pressure	LC_LP	Control	2020-12-05	15.1915	41.1907
87	82	12	low complexity	low pressure	LC_LP	Control	2020-12-05	7.97406	40.7192
92	83	13	low complexity	low pressure	LC_LP	Control	2020-12-05	9.15886	41.0526
99	84	14	low complexity	low pressure	LC_LP	Control	2020-12-05	8.31048	42.4755
106	85	15	low complexity	low pressure	LC_LP	Control	2020-12-05	10.1589	38.8591
112	86	16	low complexity	low pressure	LC_LP	Control	2021-02-10	5.09848	42.8596
118	87	17	low complexity	low pressure	LC_LP	Control	2021-02-10	10.9196	37.1229
123	88	18	low complexity	low pressure	LC_LP	Control	2021-02-10	8.92348	53.0965
127	89	19	low complexity	low pressure	LC_LP	Control	2021-02-10	10.2073	47.4034
132	91	21	low complexity	low pressure	LC_LP	Control	2021-02-10	8.08198	64.1223
135	92	22	low complexity	low pressure	LC_LP	Control	2021-02-10	6.21132	41.4109
137	93	23	low complexity	low pressure	LC_LP	Control	2021-02-10	4.74509	39.2659
141	94	24	low complexity	low pressure	LC_LP	Control	2021-02-10	10.0276	44.6136
145	95	25	low complexity	low pressure	LC_LP	Control	2021-02-10	16.4954	45.2974
148	96	26	low complexity	low pressure	LC_LP	Control	2021-02-10	20.108	39.3227
154	98	28	low complexity	low pressure	LC_LP	Control	2021-02-10	13.5501	46.0328
157	99	29	low complexity	low pressure	LC_LP	Control	2021-02-10	21.9684	44.7974
159	100	30	low complexity	low pressure	LC_LP	Control	2021-02-10	22.034	38.1546
161	102	32	low complexity	low pressure	LC_LP	Control	2021-02-10	17.2528	36.484
162	103	33	low complexity	low pressure	LC_LP	Control	2021-02-10	20.9973	43.5669
163	104	34	low complexity	low pressure	LC_LP	Control	2021-02-10	13.6471	36.6397
164	105	35	low complexity	low pressure	LC_LP	Control	2021-02-10	22.3316	43.4377
8	36	1	low complexity	low pressure	LC_LP	Sherpa	2021-01-30	21.3227	46.5484
17	37	2	low complexity	low pressure	LC_LP	Sherpa	2021-01-30	24.4848	37.5572
37	40	5	low complexity	low pressure	LC_LP	Sherpa	2021-01-30	12.9556	49.7969
51	42	7	low complexity	low pressure	LC_LP	Sherpa	2021-01-30	13.3382	37.3208
61	43	8	low complexity	low pressure	LC_LP	Sherpa	2021-01-30	36.8714	41.2813
67	44	9	low complexity	low pressure	LC_LP	Sherpa	2021-01-30	21.4702	30.6127
76	45	10	low complexity	low pressure	LC_LP	Sherpa	2021-01-30	25.6769	45.3833
82	46	11	low complexity	low pressure	LC_LP	Sherpa	2021-01-30	19.8799	41.6462
89	47	12	low complexity	low pressure	LC_LP	Sherpa	2021-01-30	23.6317	41.4922
102	49	14	low complexity	low pressure	LC_LP	Sherpa	2021-01-30	28.9392	39.4701
120	52	17	low complexity	low pressure	LC_LP	Sherpa	2021-01-30	32.6749	45.2692
133	56	21	low complexity	low pressure	LC_LP	Sherpa	2021-01-30	16.4259	49.6588
139	58	23	low complexity	low pressure	LC_LP	Sherpa	2021-02-03	12.4368	52.174
147	60	25	low complexity	low pressure	LC_LP	Sherpa	2021-02-03	14.4901	47.5591
150	61	26	low complexity	low pressure	LC_LP	Sherpa	2021-02-03	20.7296	37.5663

## Sheet: metadata_mortality
column name	description
number	consecutive number
sub_group_number	number of beetle within group/treatment/pulse
beetle_ID	beetle ID
landscape	landscape complexity, either low complexity or high complexity
habitat	habitat agricultural pressure, either low pressure or high pressure
treatment	exposure treatment; beetles were exposed either to Mospilan or Sherpa, or not exposed (Control)
pulse	pulse number, 1 or 2
lifetime	lifespan observed after 3, 5, 24 h and daily afterwards after each exposure to insecticide or acetone; expressed in days
census	information on mortality (0 - dead, 1 - alive) after first and second pulse of exposure
body_mass	body mass of beetles
group	groups in which beetles were cultured in laboratory for 2 consecutive generations. LC_HP - low complexity, high pressure; LC_LP - low complexity, low pressure; HC_HP - high complexity, high pressure; HC_LP - high complexity, low pressure

## Sheet: data_mortality
number	beetle_ID	sub_group_number	landscape	habitat	treatment	pulse	lifetime_[days]	census	body_mass	group
1	1	1	low complexity	low pressure	Mospilan	1	0.1	0	41.5	LC_LP
2	2	2	low complexity	low pressure	Mospilan	1	0.1	0	58.6	LC_LP
3	3	3	low complexity	low pressure	Mospilan	1	0.1	0	43.2	LC_LP
4	4	4	low complexity	low pressure	Mospilan	1	0.1	0	36.2	LC_LP
5	5	5	low complexity	low pressure	Mospilan	1	0.1	0	36.6	LC_LP
6	6	6	low complexity	low pressure	Mospilan	1	0.2	0	45.7	LC_LP
7	7	7	low complexity	low pressure	Mospilan	1	0.2	0	45.5	LC_LP
8	8	8	low complexity	low pressure	Mospilan	1	0.1	0	39.2	LC_LP
9	9	9	low complexity	low pressure	Mospilan	1	0.1	0	39	LC_LP
10	10	10	low complexity	low pressure	Mospilan	1	1	0	43	LC_LP
11	11	11	low complexity	low pressure	Mospilan	1	0.1	0	47.3	LC_LP
12	12	12	low complexity	low pressure	Mospilan	1	0.1	0	43.9	LC_LP
13	13	13	low complexity	low pressure	Mospilan	1	0.1	0	45.7	LC_LP
14	14	14	low complexity	low pressure	Mospilan	1	0.1	0	42.9	LC_LP
15	15	15	low complexity	low pressure	Mospilan	1	1	0	40.4	LC_LP
16	16	16	low complexity	low pressure	Mospilan	1	0.1	0	38.7	LC_LP
17	17	17	low complexity	low pressure	Mospilan	1	0.1	0	33.7	LC_LP
18	18	18	low complexity	low pressure	Mospilan	1	0.1	0	45.4	LC_LP
19	19	19	low complexity	low pressure	Mospilan	1	0.1	0	42.7	LC_LP
20	20	20	low complexity	low pressure	Mospilan	1	0.1	0	37.3	LC_LP
21	21	21	low complexity	low pressure	Mospilan	1	1	0	42.1	LC_LP
22	22	22	low complexity	low pressure	Mospilan	1	0.1	0	38.6	LC_LP
23	23	23	low complexity	low pressure	Mospilan	1	0.2	0	47.1	LC_LP
24	24	24	low complexity	low pressure	Mospilan	1	0.1	0	47.4	LC_LP
25	25	25	low complexity	low pressure	Mospilan	1	0.1	0	42.5	LC_LP
26	26	26	low complexity	low pressure	Mospilan	1	0.2	0	40.4	LC_LP
27	27	27	low complexity	low pressure	Mospilan	1	0.2	0	36.4	LC_LP
28	28	28	low complexity	low pressure	Mospilan	1	0.1	0	45.4	LC_LP
29	29	29	low complexity	low pressure	Mospilan	1	0.1	0	41.1	LC_LP
30	30	30	low complexity	low pressure	Mospilan	1	0.1	0	47.1	LC_LP
31	31	31	low complexity	low pressure	Mospilan	1	0.1	0	51.2	LC_LP
32	32	32	low complexity	low pressure	Mospilan	1	0.1	0	39.8	LC_LP
33	33	33	low complexity	low pressure	Mospilan	1	9	1	48.6	LC_LP
34	34	34	low complexity	low pressure	Mospilan	1	9	1	52.5	LC_LP
35	35	35	low complexity	low pressure	Mospilan	1	1	0	47.4	LC_LP
36	36	1	low complexity	low pressure	Sherpa	1	9	1	39	LC_LP
37	37	2	low complexity	low pressure	Sherpa	1	9	1	40.2	LC_LP
38	38	3	low complexity	low pressure	Sherpa	1	4	0	34.4	LC_LP
39	39	4	low complexity	low pressure	Sherpa	1	0.1	0	36.2	LC_LP
40	40	5	low complexity	low pressure	Sherpa	1	9	1	37.8	LC_LP
41	41	6	low complexity	low pressure	Sherpa	1	0.1	0	33.1	LC_LP
42	42	7	low complexity	low pressure	Sherpa	1	9	1	52.1	LC_LP
43	43	8	low complexity	low pressure	Sherpa	1	9	1	39.8	LC_LP
44	44	9	low complexity	low pressure	Sherpa	1	9	1	58.6	LC_LP
45	45	10	low complexity	low pressure	Sherpa	1	9	1	48	LC_LP
46	46	11	low complexity	low pressure	Sherpa	1	9	1	53.3	LC_LP
47	47	12	low complexity	low pressure	Sherpa	1	9	1	52.9	LC_LP
48	48	13	low complexity	low pressure	Sherpa	1	0.1	0	42.7	LC_LP
49	49	14	low complexity	low pressure	Sherpa	1	9	1	42.7	LC_LP
50	50	15	low complexity	low pressure	Sherpa	1	9	1	51.2	LC_LP
51	51	16	low complexity	low pressure	Sherpa	1	0.1	0	42.8	LC_LP
52	52	17	low complexity	low pressure	Sherpa	1	9	1	38.6	LC_LP
53	53	18	low complexity	low pressure	Sherpa	1	9	1	43.1	LC_LP
54	54	19	low complexity	low pressure	Sherpa	1	0.1	0	43.1	LC_LP
55	55	20	low complexity	low pressure	Sherpa	1	9	1	39	LC_LP
56	56	21	low complexity	low pressure	Sherpa	1	9	1	40.1	LC_LP
57	57	22	low complexity	low pressure	Sherpa	1	0.1	0	34.6	LC_LP
58	58	23	low complexity	low pressure	Sherpa	1	9	1	34.6	LC_LP
59	59	24	low complexity	low pressure	Sherpa	1	9	1	46.5	LC_LP
60	60	25	low complexity	low pressure	Sherpa	1	9	1	39.6	LC_LP
61	61	26	low complexity	low pressure	Sherpa	1	9	1	42.5	LC_LP
62	62	27	low complexity	low pressure	Sherpa	1	9	1	39.2	LC_LP
63	63	28	low complexity	low pressure	Sherpa	1	0.1	0	34.4	LC_LP
64	64	29	low complexity	low pressure	Sherpa	1	3	0	41.3	LC_LP
65	65	30	low complexity	low pressure	Sherpa	1	0.1	0	38.7	LC_LP
66	66	31	low complexity	low pressure	Sherpa	1	0.1	0	46.5	LC_LP
67	67	32	low complexity	low pressure	Sherpa	1	0.1	0	38.8	LC_LP
68	68	33	low complexity	low pressure	Sherpa	1	9	1	47.1	LC_LP
69	69	34	low complexity	low pressure	Sherpa	1	0.1	0	38.3	LC_LP
70	70	35	low complexity	low pressure	Sherpa	1	9	1	39.3	LC_LP
71	71	1	low complexity	low pressure	Control	1	9	1	46	LC_LP
72	72	2	low complexity	low pressure	Control	1	9	1	42.8	LC_LP
73	73	3	low complexity	low pressure	Control	1	9	1	32.2	LC_LP
74	74	4	low complexity	low pressure	Control	1	9	1	47.3	LC_LP
75	75	5	low complexity	low pressure	Control	1	9	1	42	LC_LP
76	76	6	low complexity	low pressure	Control	1	9	1	38.8	LC_LP
77	77	7	low complexity	low pressure	Control	1	9	1	49.5	LC_LP
78	78	8	low complexity	low pressure	Control	1	9	1	46.1	LC_LP
79	79	9	low complexity	low pressure	Control	1	9	1	37	LC_LP
80	80	10	low complexity	low pressure	Control	1	9	1	38	LC_LP
81	81	11	low complexity	low pressure	Control	1	9	1	39.9	LC_LP
82	82	12	low complexity	low pressure	Control	1	9	1	45.6	LC_LP
83	83	13	low complexity	low pressure	Control	1	9	1	47.1	LC_LP
84	84	14	low complexity	low pressure	Control	1	9	1	40.3	LC_LP
85	85	15	low complexity	low pressure	Control	1	9	1	35.3	LC_LP
86	86	16	low complexity	low pressure	Control	1	9	1	43.4	LC_LP
87	87	17	low complexity	low pressure	Control	1	9	1	41.3	LC_LP
88	88	18	low complexity	low pressure	Control	1	9	1	43.3	LC_LP
89	89	19	low complexity	low pressure	Control	1	9	1	35.2	LC_LP
90	90	20	low complexity	low pressure	Control	1	9	1	39.9	LC_LP
91	91	21	low complexity	low pressure	Control	1	9	1	36.6	LC_LP
92	92	22	low complexity	low pressure	Control	1	9	1	45.9	LC_LP
93	93	23	low complexity	low pressure	Control	1	9	1	50.9	LC_LP
94	94	24	low complexity	low pressure	Control	1	9	1	41.1	LC_LP
95	95	25	low complexity	low pressure	Control	1	9	1	37.3	LC_LP
96	96	26	low complexity	low pressure	Control	1	9	1	49.2	LC_LP
97	97	27	low complexity	low pressure	Control	1	4	0	36.6	LC_LP
98	98	28	low complexity	low pressure	Control	1	9	1	42.2	LC_LP
99	99	29	low complexity	low pressure	Control	1	9	1	35.4	LC_LP
100	100	30	low complexity	low pressure	Control	1	9	1	41.9	LC_LP
101	101	31	low complexity	low pressure	Control	1	9	1	41.4	LC_LP
102	102	32	low complexity	low pressure	Control	1	9	1	45.2	LC_LP
103	103	33	low complexity	low pressure	Control	1	9	1	45.7	LC_LP
104	104	34	low complexity	low pressure	Control	1	9	1	44.9	LC_LP
105	105	35	low complexity	low pressure	Control	1	9	1	41.9	LC_LP
106	106	1	low complexity	high pressure	Mospilan	1	9	1	58.4	LC_HP
107	107	2	low complexity	high pressure	Mospilan	1	9	1	52.1	LC_HP
108	108	3	low complexity	high pressure	Mospilan	1	0.1	0	51.3	LC_HP
109	109	4	low complexity	high pressure	Mospilan	1	0.2	0	50.3	LC_HP
110	110	5	low complexity	high pressure	Mospilan	1	0.1	0	53.8	LC_HP
111	111	6	low complexity	high pressure	Mospilan	1	0.1	0	50.2	LC_HP
112	112	7	low complexity	high pressure	Mospilan	1	0.1	0	49.8	LC_HP
113	113	8	low complexity	high pressure	Mospilan	1	9	1	48.1	LC_HP
114	114	9	low complexity	high pressure	Mospilan	1	9	1	64.5	LC_HP
115	115	10	low complexity	high pressure	Mospilan	1	9	1	54.2	LC_HP
116	116	11	low complexity	high pressure	Mospilan	1	9	1	54.8	LC_HP
117	117	12	low complexity	high pressure	Mospilan	1	9	1	34.6	LC_HP
118	118	13	low complexity	high pressure	Mospilan	1	0.1	0	59.5	LC_HP
119	119	14	low complexity	high pressure	Mospilan	1	0.1	0	53.9	LC_HP
120	120	15	low complexity	high pressure	Mospilan	1	9	1	46.8	LC_HP
121	121	16	low complexity	high pressure	Mospilan	1	9	1	61	LC_HP
122	122	17	low complexity	high pressure	Mospilan	1	9	1	54	LC_HP
123	123	18	low complexity	high pressure	Mospilan	1	0.1	0	51.2	LC_HP
124	124	19	low complexity	high pressure	Mospilan	1	0.1	0	68.7	LC_HP
125	125	20	low complexity	high pressure	Mospilan	1	0.1	0	50.7	LC_HP
126	126	21	low complexity	high pressure	Mospilan	1	1	0	53.2	LC_HP
127	127	1	low complexity	high pressure	Sherpa	1	9	1	47.4	LC_HP
128	128	2	low complexity	high pressure	Sherpa	1	0.2	0	46.6	LC_HP
129	129	3	low complexity	high pressure	Sherpa	1	9	1	52.5	LC_HP
130	130	4	low complexity	high pressure	Sherpa	1	9	1	43.9	LC_HP
131	131	5	low complexity	high pressure	Sherpa	1	9	1	45.3	LC_HP
132	132	6	low complexity	high pressure	Sherpa	1	9	1	51.8	LC_HP
133	133	7	low complexity	high pressure	Sherpa	1	9	1	57.8	LC_HP
134	134	8	low complexity	high pressure	Sherpa	1	9	1	54.7	LC_HP
135	135	9	low complexity	high pressure	Sherpa	1	9	1	55.9	LC_HP
136	136	10	low complexity	high pressure	Sherpa	1	9	1	50.5	LC_HP
137	137	11	low complexity	high pressure	Sherpa	1	9	1	54.4	LC_HP
138	138	12	low complexity	high pressure	Sherpa	1	9	1	51.8	LC_HP
139	139	13	low complexity	high pressure	Sherpa	1	9	1	47.4	LC_HP
140	140	14	low complexity	high pressure	Sherpa	1	9	1	57.9	LC_HP
141	141	15	low complexity	high pressure	Sherpa	1	9	1	61.2	LC_HP
142	142	16	low complexity	high pressure	Sherpa	1	9	1	59.9	LC_HP
143	143	17	low complexity	high pressure	Sherpa	1	9	1	47.6	LC_HP
144	144	18	low complexity	high pressure	Sherpa	1	9	1	72.3	LC_HP
145	145	19	low complexity	high pressure	Sherpa	1	9	1	49.8	LC_HP
146	146	20	low complexity	high pressure	Sherpa	1	0.1	0	51.8	LC_HP
147	147	21	low complexity	high pressure	Sherpa	1	9	1	72.1	LC_HP
148	148	1	low complexity	high pressure	Control	1	9	1	58	LC_HP
149	149	2	low complexity	high pressure	Control	1	9	1	61.8	LC_HP
150	150	3	low complexity	high pressure	Control	1	9	1	49.7	LC_HP
151	151	4	low complexity	high pressure	Control	1	9	1	51.6	LC_HP
152	152	5	low complexity	high pressure	Control	1	9	1	61.1	LC_HP
153	153	6	low complexity	high pressure	Control	1	9	1	54.3	LC_HP
154	154	7	low complexity	high pressure	Control	1	9	1	61.3	LC_HP
155	155	8	low complexity	high pressure	Control	1	9	1	55.6	LC_HP
156	156	9	low complexity	high pressure	Control	1	9	1	64.9	LC_HP
157	157	10	low complexity	high pressure	Control	1	9	1	59.6	LC_HP
158	158	11	low complexity	high pressure	Control	1	9	1	58.8	LC_HP
159	159	12	low complexity	high pressure	Control	1	9	1	66.2	LC_HP
160	160	13	low complexity	high pressure	Control	1	9	1	43.4	LC_HP
161	161	14	low complexity	high pressure	Control	1	9	1	66.8	LC_HP
162	162	15	low complexity	high pressure	Control	1	9	1	45.2	LC_HP
163	163	16	low complexity	high pressure	Control	1	9	1	51.6	LC_HP
164	164	17	low complexity	high pressure	Control	1	9	1	52.5	LC_HP
165	165	18	low complexity	high pressure	Control	1	9	1	46.3	LC_HP
166	166	19	low complexity	high pressure	Control	1	9	1	56.3	LC_HP
167	167	20	low complexity	high pressure	Control	1	9	1	57.3	LC_HP
168	168	21	low complexity	high pressure	Control	1	9	1	50.9	LC_HP
169	169	1	high complexity	low pressure	Mospilan	1	0.1	0	57.32	HC_LP
170	170	2	high complexity	low pressure	Mospilan	1	0.1	0	56.33	HC_LP
171	171	3	high complexity	low pressure	Mospilan	1	9	1	53.63	HC_LP
172	172	4	high complexity	low pressure	Mospilan	1	0.1	0	53.38	HC_LP
173	173	5	high complexity	low pressure	Mospilan	1	9	1	40.94	HC_LP
174	174	6	high complexity	low pressure	Mospilan	1	9	1	54.19	HC_LP
175	175	7	high complexity	low pressure	Mospilan	1	0.1	0	47.5	HC_LP
176	176	8	high complexity	low pressure	Mospilan	1	9	1	61.53	HC_LP
177	177	9	high complexity	low pressure	Mospilan	1	0.1	0	63.89	HC_LP
178	178	10	high complexity	low pressure	Mospilan	1	0.1	0	56.89	HC_LP
179	179	11	high complexity	low pressure	Mospilan	1	0.1	0	52.4	HC_LP
180	180	12	high complexity	low pressure	Mospilan	1	9	1	44.76	HC_LP
181	181	13	high complexity	low pressure	Mospilan	1	9	1	54.52	HC_LP
182	182	14	high complexity	low pressure	Mospilan	1	9	1	51.8467	HC_LP
183	183	15	high complexity	low pressure	Mospilan	1	9	1	48.76	HC_LP
184	184	16	high complexity	low pressure	Mospilan	1	0.1	0	45.3	HC_LP
185	185	17	high complexity	low pressure	Mospilan	1	0.1	0	45.65	HC_LP
186	186	1	high complexity	low pressure	Sherpa	1	9	1	52.13	HC_LP
187	187	2	high complexity	low pressure	Sherpa	1	9	1	48.86	HC_LP
188	188	3	high complexity	low pressure	Sherpa	1	9	1	40.38	HC_LP
189	189	4	high complexity	low pressure	Sherpa	1	0.1	0	45.03	HC_LP
190	190	5	high complexity	low pressure	Sherpa	1	0.1	0	51.01	HC_LP
191	191	6	high complexity	low pressure	Sherpa	1	0.1	0	43.07	HC_LP
192	192	7	high complexity	low pressure	Sherpa	1	9	1	53	HC_LP
193	193	8	high complexity	low pressure	Sherpa	1	9	1	54.07	HC_LP
194	194	9	high complexity	low pressure	Sherpa	1	9	1	44.18	HC_LP
195	195	10	high complexity	low pressure	Sherpa	1	9	1	68.45	HC_LP
196	196	11	high complexity	low pressure	Sherpa	1	9	1	75.23	HC_LP
197	197	12	high complexity	low pressure	Sherpa	1	0.1	0	63.08	HC_LP
198	198	13	high complexity	low pressure	Sherpa	1	9	1	44	HC_LP
199	199	14	high complexity	low pressure	Sherpa	1	9	1	47.47	HC_LP
200	200	15	high complexity	low pressure	Sherpa	1	0.1	0	49.18	HC_LP
201	201	16	high complexity	low pressure	Sherpa	1	9	1	52.9	HC_LP
202	202	17	high complexity	low pressure	Sherpa	1	9	1	42.46	HC_LP
203	203	1	high complexity	low pressure	Control	1	9	1	41.42	HC_LP
204	204	2	high complexity	low pressure	Control	1	9	1	47.95	HC_LP
205	205	3	high complexity	low pressure	Control	1	9	1	51.01	HC_LP
206	206	4	high complexity	low pressure	Control	1	9	1	53.32	HC_LP
207	207	5	high complexity	low pressure	Control	1	4	0	51.1	HC_LP
208	208	6	high complexity	low pressure	Control	1	4	0	49.42	HC_LP
209	209	7	high complexity	low pressure	Control	1	9	1	47.71	HC_LP
210	210	8	high complexity	low pressure	Control	1	9	1	35.64	HC_LP
211	211	9	high complexity	low pressure	Control	1	9	1	60.1	HC_LP
212	212	10	high complexity	low pressure	Control	1	9	1	58.37	HC_LP
213	213	11	high complexity	low pressure	Control	1	9	1	64.75	HC_LP
214	214	12	high complexity	low pressure	Control	1	9	1	44.07	HC_LP
215	215	13	high complexity	low pressure	Control	1	9	1	66.3	HC_LP
216	216	14	high complexity	low pressure	Control	1	9	1	60.25	HC_LP
217	217	15	high complexity	low pressure	Control	1	9	1	52.22	HC_LP
218	218	16	high complexity	low pressure	Control	1	9	1	43.77	HC_LP
219	219	17	high complexity	low pressure	Control	1	9	1	65.85	HC_LP
220	220	1	high complexity	high pressure	Mospilan	1	9	1	52.01	HC_HP
221	221	2	high complexity	high pressure	Mospilan	1	0.1	0	45.96	HC_HP
222	222	3	high complexity	high pressure	Mospilan	1	0.1	0	61.44	HC_HP
223	223	4	high complexity	high pressure	Mospilan	1	0.1	0	34.24	HC_HP
224	224	5	high complexity	high pressure	Mospilan	1	9	1	50.93	HC_HP
225	225	6	high complexity	high pressure	Mospilan	1	9	1	45	HC_HP
226	226	7	high complexity	high pressure	Mospilan	1	0.2	0	50.76	HC_HP
227	227	8	high complexity	high pressure	Mospilan	1	0.1	0	42	HC_HP
228	228	9	high complexity	high pressure	Mospilan	1	0.1	0	40.6	HC_HP
229	229	10	high complexity	high pressure	Mospilan	1	9	1	56.06	HC_HP
230	230	11	high complexity	high pressure	Mospilan	1	0.1	0	52.21	HC_HP
231	231	12	high complexity	high pressure	Mospilan	1	9	1	53.12	HC_HP
232	232	13	high complexity	high pressure	Mospilan	1	9	1	60.33	HC_HP
233	233	14	high complexity	high pressure	Mospilan	1	0.1	0	45.61	HC_HP
234	234	15	high complexity	high pressure	Mospilan	1	9	1	48.78	HC_HP
235	235	16	high complexity	high pressure	Mospilan	1	9	1	44.91	HC_HP
236	236	17	high complexity	high pressure	Mospilan	1	9	1	52.2582	HC_HP
237	237	18	high complexity	high pressure	Mospilan	1	9	1	49.7	HC_HP
238	238	19	high complexity	high pressure	Mospilan	1	9	1	41.21	HC_HP
239	239	20	high complexity	high pressure	Mospilan	1	9	1	48.29	HC_HP
240	240	21	high complexity	high pressure	Mospilan	1	9	1	58.73	HC_HP
241	241	22	high complexity	high pressure	Mospilan	1	0.1	0	53.92	HC_HP
242	242	23	high complexity	high pressure	Mospilan	1	9	1	59.81	HC_HP
243	243	24	high complexity	high pressure	Mospilan	1	9	1	54.41	HC_HP
244	244	25	high complexity	high pressure	Mospilan	1	0.2	0	57.51	HC_HP
245	245	26	high complexity	high pressure	Mospilan	1	0.1	0	51.92	HC_HP
246	246	27	high complexity	high pressure	Mospilan	1	0.1	0	55.21	HC_HP
247	247	28	high complexity	high pressure	Mospilan	1	0.1	0	63.28	HC_HP
248	248	29	high complexity	high pressure	Mospilan	1	9	1	59.57	HC_HP
249	249	30	high complexity	high pressure	Mospilan	1	0.1	0	54.5	HC_HP
250	250	1	high complexity	high pressure	Sherpa	1	4	0	39.69	HC_HP
251	251	2	high complexity	high pressure	Sherpa	1	9	1	58.71	HC_HP
252	252	3	high complexity	high pressure	Sherpa	1	9	1	52.7	HC_HP
253	253	4	high complexity	high pressure	Sherpa	1	9	1	49.05	HC_HP
254	254	5	high complexity	high pressure	Sherpa	1	9	1	61.67	HC_HP
255	255	6	high complexity	high pressure	Sherpa	1	0.1	0	41.6	HC_HP
256	256	7	high complexity	high pressure	Sherpa	1	9	1	51.18	HC_HP
257	257	8	high complexity	high pressure	Sherpa	1	0.1	0	53.43	HC_HP
258	258	9	high complexity	high pressure	Sherpa	1	9	1	48.23	HC_HP
259	259	10	high complexity	high pressure	Sherpa	1	0.1	0	55.6	HC_HP
260	260	11	high complexity	high pressure	Sherpa	1	0.1	0	54.99	HC_HP
261	261	12	high complexity	high pressure	Sherpa	1	0.1	0	59.08	HC_HP
262	262	13	high complexity	high pressure	Sherpa	1	9	1	48.65	HC_HP
263	263	14	high complexity	high pressure	Sherpa	1	0.1	0	52.22	HC_HP
264	264	15	high complexity	high pressure	Sherpa	1	9	1	46.65	HC_HP
265	265	16	high complexity	high pressure	Sherpa	1	9	1	43.5	HC_HP
266	266	17	high complexity	high pressure	Sherpa	1	0.1	0	54.92	HC_HP
267	267	18	high complexity	high pressure	Sherpa	1	0.1	0	45.05	HC_HP
268	268	19	high complexity	high pressure	Sherpa	1	9	1	59.45	HC_HP
269	269	20	high complexity	high pressure	Sherpa	1	0.1	0	49.4	HC_HP
270	270	21	high complexity	high pressure	Sherpa	1	9	1	63.24	HC_HP
271	271	22	high complexity	high pressure	Sherpa	1	0.1	0	47.82	HC_HP
272	272	23	high complexity	high pressure	Sherpa	1	0.1	0	63.33	HC_HP
273	273	24	high complexity	high pressure	Sherpa	1	9	1	50.41	HC_HP
274	274	25	high complexity	high pressure	Sherpa	1	9	1	44.53	HC_HP
275	275	26	high complexity	high pressure	Sherpa	1	9	1	55.14	HC_HP
276	276	27	high complexity	high pressure	Sherpa	1	9	1	52.63	HC_HP
277	277	28	high complexity	high pressure	Sherpa	1	0.1	0	49.61	HC_HP
278	278	29	high complexity	high pressure	Sherpa	1	0.1	0	43.3	HC_HP
279	279	30	high complexity	high pressure	Sherpa	1	9	1	54.42	HC_HP
280	280	1	high complexity	high pressure	Control	1	9	1	65.98	HC_HP
281	281	2	high complexity	high pressure	Control	1	9	1	56.59	HC_HP
282	282	3	high complexity	high pressure	Control	1	9	1	43.73	HC_HP
283	283	4	high complexity	high pressure	Control	1	9	1	47.43	HC_HP
284	284	5	high complexity	high pressure	Control	1	9	1	44.22	HC_HP
285	285	6	high complexity	high pressure	Control	1	9	1	54.76	HC_HP
286	286	7	high complexity	high pressure	Control	1	9	1	51.54	HC_HP
287	287	8	high complexity	high pressure	Control	1	9	1	46.11	HC_HP
288	288	9	high complexity	high pressure	Control	1	9	1	57.8	HC_HP
289	289	10	high complexity	high pressure	Control	1	9	1	54.04	HC_HP
290	290	11	high complexity	high pressure	Control	1	9	1	55.58	HC_HP
291	291	12	high complexity	high pressure	Control	1	9	1	62.95	HC_HP
292	292	13	high complexity	high pressure	Control	1	9	1	44.9	HC_HP
293	293	14	high complexity	high pressure	Control	1	9	1	53.43	HC_HP
294	294	15	high complexity	high pressure	Control	1	9	1	57.47	HC_HP
295	295	16	high complexity	high pressure	Control	1	9	1	47.3	HC_HP
296	296	17	high complexity	high pressure	Control	1	9	1	54.29	HC_HP
297	297	18	high complexity	high pressure	Control	1	9	1	55.91	HC_HP
298	298	19	high complexity	high pressure	Control	1	9	1	53.59	HC_HP
299	299	20	high complexity	high pressure	Control	1	9	1	48.54	HC_HP
300	300	21	high complexity	high pressure	Control	1	9	1	41.5	HC_HP
301	301	22	high complexity	high pressure	Control	1	9	1	49.34	HC_HP
302	302	23	high complexity	high pressure	Control	1	9	1	59.23	HC_HP
303	303	24	high complexity	high pressure	Control	1	9	1	43.98	HC_HP
304	304	25	high complexity	high pressure	Control	1	9	1	40.39	HC_HP
305	305	26	high complexity	high pressure	Control	1	9	1	51.4401	HC_HP
306	306	27	high complexity	high pressure	Control	1	9	1	49.19	HC_HP
307	307	28	high complexity	high pressure	Control	1	9	1	47.65	HC_HP
308	308	29	high complexity	high pressure	Control	1	9	1	45.9	HC_HP
309	309	30	high complexity	high pressure	Control	1	9	1	60.04	HC_HP
342	33	33	low complexity	low pressure	Mospilan	2	0.1	0	48.6	LC_LP
343	34	34	low complexity	low pressure	Mospilan	2	0.1	0	52.5	LC_LP
345	36	1	low complexity	low pressure	Sherpa	2	9	1	39	LC_LP
346	37	2	low complexity	low pressure	Sherpa	2	9	1	40.2	LC_LP
349	40	5	low complexity	low pressure	Sherpa	2	9	1	37.8	LC_LP
351	42	7	low complexity	low pressure	Sherpa	2	9	1	52.1	LC_LP
352	43	8	low complexity	low pressure	Sherpa	2	0.1	0	39.8	LC_LP
353	44	9	low complexity	low pressure	Sherpa	2	9	1	58.6	LC_LP
354	45	10	low complexity	low pressure	Sherpa	2	9	1	48	LC_LP
355	46	11	low complexity	low pressure	Sherpa	2	9	1	53.3	LC_LP
356	47	12	low complexity	low pressure	Sherpa	2	0.1	0	52.9	LC_LP
358	49	14	low complexity	low pressure	Sherpa	2	0.1	0	42.7	LC_LP
359	50	15	low complexity	low pressure	Sherpa	2	6	0	51.2	LC_LP
361	52	17	low complexity	low pressure	Sherpa	2	9	1	38.6	LC_LP
362	53	18	low complexity	low pressure	Sherpa	2	0.1	0	43.1	LC_LP
364	55	20	low complexity	low pressure	Sherpa	2	0.2	0	39	LC_LP
365	56	21	low complexity	low pressure	Sherpa	2	0.2	0	40.1	LC_LP
367	58	23	low complexity	low pressure	Sherpa	2	0.1	0	34.6	LC_LP
368	59	24	low complexity	low pressure	Sherpa	2	0.1	0	46.5	LC_LP
369	60	25	low complexity	low pressure	Sherpa	2	9	1	39.6	LC_LP
370	61	26	low complexity	low pressure	Sherpa	2	0.2	0	42.5	LC_LP
371	62	27	low complexity	low pressure	Sherpa	2	0.1	0	39.2	LC_LP
377	68	33	low complexity	low pressure	Sherpa	2	9	1	47.1	LC_LP
379	70	35	low complexity	low pressure	Sherpa	2	9	1	39.3	LC_LP
380	71	1	low complexity	low pressure	Control	2	9	1	46	LC_LP
381	72	2	low complexity	low pressure	Control	2	9	1	42.8	LC_LP
382	73	3	low complexity	low pressure	Control	2	9	1	32.2	LC_LP
383	74	4	low complexity	low pressure	Control	2	9	1	47.3	LC_LP
384	75	5	low complexity	low pressure	Control	2	9	1	42	LC_LP
385	76	6	low complexity	low pressure	Control	2	9	1	38.8	LC_LP
386	77	7	low complexity	low pressure	Control	2	9	1	49.5	LC_LP
387	78	8	low complexity	low pressure	Control	2	9	1	46.1	LC_LP
388	79	9	low complexity	low pressure	Control	2	9	1	37	LC_LP
389	80	10	low complexity	low pressure	Control	2	9	1	38	LC_LP
390	81	11	low complexity	low pressure	Control	2	9	1	39.9	LC_LP
391	82	12	low complexity	low pressure	Control	2	9	1	45.6	LC_LP
392	83	13	low complexity	low pressure	Control	2	9	1	47.1	LC_LP
393	84	14	low complexity	low pressure	Control	2	9	1	40.3	LC_LP
394	85	15	low complexity	low pressure	Control	2	9	1	35.3	LC_LP
395	86	16	low complexity	low pressure	Control	2	9	1	43.4	LC_LP
396	87	17	low complexity	low pressure	Control	2	9	1	41.3	LC_LP
397	88	18	low complexity	low pressure	Control	2	9	1	43.3	LC_LP
398	89	19	low complexity	low pressure	Control	2	9	1	35.2	LC_LP
399	90	20	low complexity	low pressure	Control	2	9	1	39.9	LC_LP
400	91	21	low complexity	low pressure	Control	2	9	1	36.6	LC_LP
401	92	22	low complexity	low pressure	Control	2	9	1	45.9	LC_LP
402	93	23	low complexity	low pressure	Control	2	9	1	50.9	LC_LP
403	94	24	low complexity	low pressure	Control	2	9	1	41.1	LC_LP
404	95	25	low complexity	low pressure	Control	2	9	1	37.3	LC_LP
405	96	26	low complexity	low pressure	Control	2	9	1	49.2	LC_LP
407	98	28	low complexity	low pressure	Control	2	9	1	42.2	LC_LP
408	99	29	low complexity	low pressure	Control	2	9	1	35.4	LC_LP
409	100	30	low complexity	low pressure	Control	2	9	1	41.9	LC_LP
410	101	31	low complexity	low pressure	Control	2	9	1	41.4	LC_LP
411	102	32	low complexity	low pressure	Control	2	9	1	45.2	LC_LP
412	103	33	low complexity	low pressure	Control	2	9	1	45.7	LC_LP
413	104	34	low complexity	low pressure	Control	2	9	1	44.9	LC_LP
414	105	35	low complexity	low pressure	Control	2	9	1	41.9	LC_LP
415	106	1	low complexity	high pressure	Mospilan	2	0	0	58.4	LC_HP
416	107	2	low complexity	high pressure	Mospilan	2	0.1	0	52.1	LC_HP
422	113	8	low complexity	high pressure	Mospilan	2	0.1	0	48.1	LC_HP
423	114	9	low complexity	high pressure	Mospilan	2	0.1	0	64.5	LC_HP
424	115	10	low complexity	high pressure	Mospilan	2	0.1	0	54.2	LC_HP
425	116	11	low complexity	high pressure	Mospilan	2	0.2	0	54.8	LC_HP
426	117	12	low complexity	high pressure	Mospilan	2	0.1	0	34.6	LC_HP
429	120	15	low complexity	high pressure	Mospilan	2	0.1	0	46.8	LC_HP
430	121	16	low complexity	high pressure	Mospilan	2	0.2	0	61	LC_HP
431	122	17	low complexity	high pressure	Mospilan	2	0.1	0	54	LC_HP
436	127	1	low complexity	high pressure	Sherpa	2	9	1	47.4	LC_HP
438	129	3	low complexity	high pressure	Sherpa	2	9	1	52.5	LC_HP
439	130	4	low complexity	high pressure	Sherpa	2	9	1	43.9	LC_HP
440	131	5	low complexity	high pressure	Sherpa	2	9	1	45.3	LC_HP
441	132	6	low complexity	high pressure	Sherpa	2	9	1	51.8	LC_HP
442	133	7	low complexity	high pressure	Sherpa	2	9	1	57.8	LC_HP
443	134	8	low complexity	high pressure	Sherpa	2	9	1	54.7	LC_HP
444	135	9	low complexity	high pressure	Sherpa	2	9	1	55.9	LC_HP
445	136	10	low complexity	high pressure	Sherpa	2	0.1	0	50.5	LC_HP
446	137	11	low complexity	high pressure	Sherpa	2	9	1	54.4	LC_HP
447	138	12	low complexity	high pressure	Sherpa	2	9	1	51.8	LC_HP
448	139	13	low complexity	high pressure	Sherpa	2	9	1	47.4	LC_HP
449	140	14	low complexity	high pressure	Sherpa	2	0.1	0	57.9	LC_HP
450	141	15	low complexity	high pressure	Sherpa	2	0.2	0	61.2	LC_HP
451	142	16	low complexity	high pressure	Sherpa	2	4	0	59.9	LC_HP
452	143	17	low complexity	high pressure	Sherpa	2	0.1	0	47.6	LC_HP
453	144	18	low complexity	high pressure	Sherpa	2	9	1	72.3	LC_HP
454	145	19	low complexity	high pressure	Sherpa	2	9	1	49.8	LC_HP
456	147	21	low complexity	high pressure	Sherpa	2	9	1	72.1	LC_HP
457	148	1	low complexity	high pressure	Control	2	9	1	58	LC_HP
458	149	2	low complexity	high pressure	Control	2	9	1	61.8	LC_HP
459	150	3	low complexity	high pressure	Control	2	9	1	49.7	LC_HP
460	151	4	low complexity	high pressure	Control	2	9	1	51.6	LC_HP
461	152	5	low complexity	high pressure	Control	2	9	1	61.1	LC_HP
462	153	6	low complexity	high pressure	Control	2	9	1	54.3	LC_HP
463	154	7	low complexity	high pressure	Control	2	9	1	61.3	LC_HP
464	155	8	low complexity	high pressure	Control	2	9	1	55.6	LC_HP
465	156	9	low complexity	high pressure	Control	2	9	1	64.9	LC_HP
466	157	10	low complexity	high pressure	Control	2	9	1	59.6	LC_HP
467	158	11	low complexity	high pressure	Control	2	9	1	58.8	LC_HP
468	159	12	low complexity	high pressure	Control	2	9	1	66.2	LC_HP
469	160	13	low complexity	high pressure	Control	2	9	1	43.4	LC_HP
470	161	14	low complexity	high pressure	Control	2	9	1	66.8	LC_HP
471	162	15	low complexity	high pressure	Control	2	9	1	45.2	LC_HP
472	163	16	low complexity	high pressure	Control	2	9	1	51.6	LC_HP
473	164	17	low complexity	high pressure	Control	2	9	1	52.5	LC_HP
474	165	18	low complexity	high pressure	Control	2	9	1	46.3	LC_HP
475	166	19	low complexity	high pressure	Control	2	9	1	56.3	LC_HP
476	167	20	low complexity	high pressure	Control	2	9	1	57.3	LC_HP
477	168	21	low complexity	high pressure	Control	2	9	1	50.9	LC_HP
480	171	3	high complexity	low pressure	Mospilan	2	9	1	53.63	HC_LP
482	173	5	high complexity	low pressure	Mospilan	2	0.1	0	40.94	HC_LP
483	174	6	high complexity	low pressure	Mospilan	2	9	1	54.19	HC_LP
485	176	8	high complexity	low pressure	Mospilan	2	9	1	61.53	HC_LP
489	180	12	high complexity	low pressure	Mospilan	2	0.1	0	44.76	HC_LP
490	181	13	high complexity	low pressure	Mospilan	2	0.1	0	54.52	HC_LP
491	182	14	high complexity	low pressure	Mospilan	2	0.1	0	51.8467	HC_LP
492	183	15	high complexity	low pressure	Mospilan	2	0.1	0	48.76	HC_LP
495	186	1	high complexity	low pressure	Sherpa	2	9	1	52.13	HC_LP
496	187	2	high complexity	low pressure	Sherpa	2	9	1	48.86	HC_LP
497	188	3	high complexity	low pressure	Sherpa	2	9	1	40.38	HC_LP
501	192	7	high complexity	low pressure	Sherpa	2	9	1	53	HC_LP
502	193	8	high complexity	low pressure	Sherpa	2	9	1	54.07	HC_LP
503	194	9	high complexity	low pressure	Sherpa	2	9	1	44.18	HC_LP
504	195	10	high complexity	low pressure	Sherpa	2	9	1	68.45	HC_LP
505	196	11	high complexity	low pressure	Sherpa	2	9	1	75.23	HC_LP
507	198	13	high complexity	low pressure	Sherpa	2	9	1	44	HC_LP
508	199	14	high complexity	low pressure	Sherpa	2	9	1	47.47	HC_LP
510	201	16	high complexity	low pressure	Sherpa	2	9	1	52.9	HC_LP
511	202	17	high complexity	low pressure	Sherpa	2	9	1	42.46	HC_LP
512	203	1	high complexity	low pressure	Control	2	9	1	41.42	HC_LP
513	204	2	high complexity	low pressure	Control	2	9	1	47.95	HC_LP
514	205	3	high complexity	low pressure	Control	2	9	1	51.01	HC_LP
515	206	4	high complexity	low pressure	Control	2	9	1	53.32	HC_LP
518	209	7	high complexity	low pressure	Control	2	9	1	47.71	HC_LP
519	210	8	high complexity	low pressure	Control	2	9	1	35.64	HC_LP
520	211	9	high complexity	low pressure	Control	2	9	1	60.1	HC_LP
521	212	10	high complexity	low pressure	Control	2	9	1	58.37	HC_LP
522	213	11	high complexity	low pressure	Control	2	9	1	64.75	HC_LP
523	214	12	high complexity	low pressure	Control	2	9	1	44.07	HC_LP
524	215	13	high complexity	low pressure	Control	2	9	1	66.3	HC_LP
525	216	14	high complexity	low pressure	Control	2	9	1	60.25	HC_LP
526	217	15	high complexity	low pressure	Control	2	9	1	52.22	HC_LP
527	218	16	high complexity	low pressure	Control	2	9	1	43.77	HC_LP
528	219	17	high complexity	low pressure	Control	2	9	1	65.85	HC_LP
529	220	1	high complexity	high pressure	Mospilan	2	9	1	52.01	HC_HP
533	224	5	high complexity	high pressure	Mospilan	2	0.2	0	50.93	HC_HP
534	225	6	high complexity	high pressure	Mospilan	2	9	1	45	HC_HP
538	229	10	high complexity	high pressure	Mospilan	2	0.1	0	56.06	HC_HP
540	231	12	high complexity	high pressure	Mospilan	2	0.1	0	53.12	HC_HP
541	232	13	high complexity	high pressure	Mospilan	2	0.1	0	60.33	HC_HP
543	234	15	high complexity	high pressure	Mospilan	2	0.1	0	48.78	HC_HP
544	235	16	high complexity	high pressure	Mospilan	2	0.2	0	44.91	HC_HP
545	236	17	high complexity	high pressure	Mospilan	2	0.1	0	52.2582	HC_HP
546	237	18	high complexity	high pressure	Mospilan	2	9	1	49.7	HC_HP
547	238	19	high complexity	high pressure	Mospilan	2	0.2	0	41.21	HC_HP
548	239	20	high complexity	high pressure	Mospilan	2	0.1	0	48.29	HC_HP
549	240	21	high complexity	high pressure	Mospilan	2	0.1	0	58.73	HC_HP
551	242	23	high complexity	high pressure	Mospilan	2	9	1	59.81	HC_HP
552	243	24	high complexity	high pressure	Mospilan	2	9	1	54.41	HC_HP
557	248	29	high complexity	high pressure	Mospilan	2	0.1	0	59.57	HC_HP
560	251	2	high complexity	high pressure	Sherpa	2	9	1	58.71	HC_HP
561	252	3	high complexity	high pressure	Sherpa	2	0.2	0	52.7	HC_HP
562	253	4	high complexity	high pressure	Sherpa	2	9	1	49.05	HC_HP
563	254	5	high complexity	high pressure	Sherpa	2	0.1	0	61.67	HC_HP
565	256	7	high complexity	high pressure	Sherpa	2	9	1	51.18	HC_HP
567	258	9	high complexity	high pressure	Sherpa	2	0.1	0	48.23	HC_HP
571	262	13	high complexity	high pressure	Sherpa	2	9	1	48.65	HC_HP
573	264	15	high complexity	high pressure	Sherpa	2	9	1	46.65	HC_HP
574	265	16	high complexity	high pressure	Sherpa	2	9	1	43.5	HC_HP
577	268	19	high complexity	high pressure	Sherpa	2	9	1	59.45	HC_HP
579	270	21	high complexity	high pressure	Sherpa	2	0.2	0	63.24	HC_HP
582	273	24	high complexity	high pressure	Sherpa	2	9	1	50.41	HC_HP
583	274	25	high complexity	high pressure	Sherpa	2	9	1	44.53	HC_HP
584	275	26	high complexity	high pressure	Sherpa	2	0.1	0	55.14	HC_HP
585	276	27	high complexity	high pressure	Sherpa	2	9	1	52.63	HC_HP
588	279	30	high complexity	high pressure	Sherpa	2	9	1	54.42	HC_HP
589	280	1	high complexity	high pressure	Control	2	9	1	65.98	HC_HP
590	281	2	high complexity	high pressure	Control	2	9	1	56.59	HC_HP
591	282	3	high complexity	high pressure	Control	2	9	1	43.73	HC_HP
592	283	4	high complexity	high pressure	Control	2	9	1	47.43	HC_HP
593	284	5	high complexity	high pressure	Control	2	9	1	44.22	HC_HP
594	285	6	high complexity	high pressure	Control	2	9	1	54.76	HC_HP
595	286	7	high complexity	high pressure	Control	2	9	1	51.54	HC_HP
596	287	8	high complexity	high pressure	Control	2	9	1	46.11	HC_HP
597	288	9	high complexity	high pressure	Control	2	9	1	57.8	HC_HP
598	289	10	high complexity	high pressure	Control	2	9	1	54.04	HC_HP
599	290	11	high complexity	high pressure	Control	2	9	1	55.58	HC_HP
600	291	12	high complexity	high pressure	Control	2	9	1	62.95	HC_HP
601	292	13	high complexity	high pressure	Control	2	9	1	44.9	HC_HP
602	293	14	high complexity	high pressure	Control	2	9	1	53.43	HC_HP
603	294	15	high complexity	high pressure	Control	2	9	1	57.47	HC_HP
604	295	16	high complexity	high pressure	Control	2	9	1	47.3	HC_HP
605	296	17	high complexity	high pressure	Control	2	9	1	54.29	HC_HP
606	297	18	high complexity	high pressure	Control	2	9	1	55.91	HC_HP
607	298	19	high complexity	high pressure	Control	2	9	1	53.59	HC_HP
608	299	20	high complexity	high pressure	Control	2	9	1	48.54	HC_HP
609	300	21	high complexity	high pressure	Control	2	9	1	41.5	HC_HP
610	301	22	high complexity	high pressure	Control	2	8	0	49.34	HC_HP
611	302	23	high complexity	high pressure	Control	2	9	1	59.23	HC_HP
612	303	24	high complexity	high pressure	Control	2	9	1	43.98	HC_HP
613	304	25	high complexity	high pressure	Control	2	9	1	40.39	HC_HP
614	305	26	high complexity	high pressure	Control	2	2	0	51.4401	HC_HP
615	306	27	high complexity	high pressure	Control	2	9	1	49.19	HC_HP
616	307	28	high complexity	high pressure	Control	2	9	1	47.65	HC_HP
617	308	29	high complexity	high pressure	Control	2	9	1	45.9	HC_HP
618	309	30	high complexity	high pressure	Control	2	9	1	60.04	HC_HP
